# Supplementary material for: Sociodemographic inequalities in breast cancer screening attendance in Germany following the implementation of an Organized Screening Program: Scoping Review
Source: BMC Public Health. 2024 Aug 14;24:2211. doi: 10.1186/s12889-024-19673-6 (PMC11323608; doi:10.1186/s12889-024-19673-6)
Supplement: Supplementary file 4 — Supplementary Material 4 [file 12889_2024_19673_MOESM4_ESM.xlsx]

## Sheet: Risk of bias analysis
Author	Clear research question	Specification study population	Participation rate of eligible persons at least 50%?	Homogeneity study population	Sample size justification	Exposure measurement prior to outcome measurement	Sufficient timeframe to follow-up	Different level of exposure measures (for e.g. categories)	Reliability and validity exposure measure	Exposure measured repeatedly	Valid outcome measure	Assessors blinded to the exposure status of participants?	Loss to follow-up after baseline 20% or less?	Adjustment key confounders	How was the quality rating overall?	Rating numerically
Albert et al. 2012	Yes	Yes	No	Yes	NA	NA	NA	Yes	Yes	NA	No	NA	NA	NA	Poor	1
Berens et al. 2014	Yes	Yes	NA	Yes	NA	NA	NA	Yes	Yes	NA	Yes	NA	NA	Yes	Good	3
Czwinkla, 2019	Yes	Yes	NA	Yes	NA	NA	NA	Yes	Yes	Yes	No	NA	NA	Yes	Fair	2
Heinig et al. 2023	Yes	Yes	NA	Yes	NA	NA	NA	Yes	Yes	Yes	Yes	NA	NA	NA	Good	3
Kaucher et al. 2020	Yes	Yes	No	Yes	Yes	NA	NA	Yes	Yes	NA	Yes	NA	NA	Yes	Poor	1
Kuehnle et al. 2021	Yes	Yes	NA	Yes	No	NA	NA	Yes	Yes	NA	Yes	NA	NA	No	Poor	1
Lemke et al. 2015	Yes	Yes	NA	Yes	NA	NA	NA	Yes	Yes	Yes	Yes	NA	NA	Yes	Good	3
Missinne et al. 2015	Yes	No	NA	Yes	Yes	NA	NA	Yes	Yes	NA	Yes	NA	NA	Yes	Fair	2
Pokora et al. 2022	Yes	Yes	Yes	Yes	NA	NA	NA	Yes	Yes	Yes	Yes	NA	NA	Yes	Good	3
Starker et al. 2013	Yes	Yes	Yes	Yes	Yes	NA	NA	Yes	Yes	NA	Yes	NA	NA	NA	Good	3
Starker et al. 2017	Yes	Yes	No	Yes	Yes	NA	NA	Yes	Yes	NA	Yes	NA	NA	NA	Fair	2
Vogt et al 2014	Yes	No	NA	Yes	NA	NA	NA	Yes	Yes	NA	Yes	NA	NA	Yes	Fair	2
Willems et al. 2018	Yes	Yes	NA	Yes	No	NA	NA	Yes	Yes	NA	Yes	NA	NA	NA	Fair	2
Evaluationsbericht, 2009	Yes	Yes	NA	Yes	Yes	NA	NA	Yes	Yes	NA	Yes	NA	NA	NA	Good	3
Evaluationsbericht, 2012	Yes	Yes	NA	Yes	Yes	NA	NA	Yes	Yes	NA	Yes	NA	NA	NA	Good	3
Evaluationsbericht, 2014a	Yes	Yes	NA	Yes	Yes	NA	NA	Yes	Yes	NA	Yes	NA	NA	NA	Good	3
Evaluationsbericht, 2014b	Yes	Yes	NA	Yes	Yes	NA	NA	Yes	Yes	NA	Yes	NA	NA	NA	Good	3
Evaluationsbericht, 2015	Yes	Yes	NA	Yes	Yes	NA	NA	Yes	Yes	NA	Yes	NA	NA	NA	Good	3
Evaluationsbericht, 2016a	Yes	Yes	NA	Yes	Yes	NA	NA	Yes	Yes	NA	Yes	NA	NA	NA	Good	3
Evaluationsbericht, 2016b	Yes	Yes	NA	Yes	Yes	NA	NA	Yes	Yes	NA	Yes	NA	NA	NA	Good	3
Evaluationsbericht, 2017	Yes	Yes	NA	Yes	Yes	NA	NA	Yes	Yes	NA	Yes	NA	NA	NA	Good	3
Evaluationsbericht, 2018	Yes	Yes	NA	Yes	Yes	NA	NA	Yes	Yes	NA	Yes	NA	NA	NA	Good	3
Evaluationsbericht, 2019	Yes	Yes	NA	Yes	Yes	NA	NA	Yes	Yes	NA	Yes	NA	NA	NA	Good	3
Evaluationsbericht, 2020	Yes	Yes	NA	Yes	Yes	NA	NA	Yes	Yes	NA	Yes	NA	NA	NA	Good	3
Evaluationsbericht, 2021	Yes	Yes	NA	Yes	Yes	NA	NA	Yes	Yes	NA	Yes	NA	NA	NA	Good	3
Evaluationsbericht, 2022	Yes	Yes	NA	Yes	Yes	NA	NA	Yes	Yes	NA	Yes	NA	NA	NA	Good	3
Evaluationsbericht, 2023	Yes	Yes	NA	Yes	Yes	NA	NA	Yes	Yes	NA	Yes	NA	NA	NA	Good	3
